# Supplementary material for: Label-free imaging for quality control of cardiomyocyte differentiation
Source: Nat Commun. 2021 Jul 28;12:4580. doi: 10.1038/s41467-021-24868-1 (PMC8319125; doi:10.1038/s41467-021-24868-1)
Supplement: Supplementary file 4 — Source Data [file 41467_2021_24868_MOESM4_ESM.zip]

Archive with 2 entries (2 files):
- 283992_2_data_set_5723995_qvzhds.zip
- 283992_2_data_set_5718045_qvw8hq.zip
